# Supplementary material for: Clinical characteristics and complications of rotavirus gastroenteritis in children in east London: A retrospective case-control study
Source: PLoS One. 2018 Mar 22;13(3):e0194009. doi: 10.1371/journal.pone.0194009 (PMC5863974; doi:10.1371/journal.pone.0194009)
Supplement: S1 Table — (ODT) [file pone.0194009.s001.odt]

S1 Table. Complications in children with rotavirus-positive gastroenteritis with seizures and/or encephalopathy and rotavirus-positive gastroenteritis without neurological symptoms 
Variable
Rotavirus Positive Gastroenteritis
with seizures and/or encephalopathy
N=12
Rotavirus Positive Gastroenteritis
without neurological symptoms
N=38
P value
Age at admission (months); mean (SD)
26 (17)

23 (22)

0.65
Dehydration; n (%)
2 (29%)
[n = 7]
15 (41%)
[n = 38]
0.69
pH; mean (SD)
7.27 (0.10)
[n = 4]
7.30 (0.05)
[n = 12]
0.37
Base excess, mmol/L; mean (SD)
-10.45 (4.5)
[n = 4]
-8.35 (3.4)
[n = 12]
0.34
Bicarbonate, mmol/L; mean (SD)
15.3 (2.5)
[n = 4]
17.2 (2.7)
[n = 12]
0.23
Serum sodium, mmol/L; mean (SD)
138 (5)
[n = 6]
139 (7)
[n = 31]
0.49
Serum creatinine, μmol/L; mean (SD)
42 (13)
[n = 6]
38 (14)
[n = 31]
0.48
Serum urea, mmol/L; mean (SD)
6.1 (1.9)
[n = 6]
5.6 (3.4)
[n = 31]
0.71
Glucose, mmol/L; mean (SD)
4.2 (0.8)
[n = 4]
4.6 (1.3)
[n = 14]
0.56
SD: Standard Deviation 
# n shown in square brackets where incomplete data
